# Supplementary material for: Flexible Sandwich-Shaped Cellulose Nanocrystals/Silver Nanowires/MXene Films Exhibit Efficient Electromagnetic-Shielding Interference Performance
Source: Nanomaterials (Basel). 2024 Apr 8;14(7):647. doi: 10.3390/nano14070647 (PMC11013409; doi:10.3390/nano14070647)
Supplement: Supplementary file 1 [file nanomaterials-14-00647-s001.zip]

Archive with 1 entries (1 files):
- nanomaterials-2934532-supplementary.pdf
